# Supplementary material for: Current smoking is associated with a larger waist circumference and a more androgenic profile in young healthy women from high-risk breast cancer families
Source: Cancer Causes Control. 2018 Jan 3;29(2):243–51. doi: 10.1007/s10552-017-0999-3 (PMC5794810; doi:10.1007/s10552-017-0999-3)
Supplement: Supplementary file 1 — Supplementary material 1 (XLSX 16 KB) [file 10552_2017_999_MOESM1_ESM.xlsx]

## Sheet: Table 1
	Supplementary table 1 characterstics included in different analyses
		All women		Women included in anthropometric analyses		Women included in hormone level analyses
		n=269		n=242		n=229
		Median or %	IQR	Median or %	IQR	Median or %	IQR
	Age at inclusion, years	29	25-35	29	24-35	29	24-35
	Year of birth	1970	1965-1976	1969.5	1964-1976	1969	1964-1976
	Age at menarche	13a	12-13	13	12-14	13	12-14
	Parous, yes	0.483271		0.46281		0.46281
	Weight, kgs	64.4	58-74	64	58-74	63.8	58-73
	Height, cm	168	168.164	168	164-172	168	164-172
	Body mass index, BMI	22.8	21-26	22.68	21-25	22.66	21-25
	Waist circumference, cm	76	70-83	75.75	70-83	75	70-83
	Hip circumference, cm	101	95-106	100.75	95-106	100.5	94-105
	Waist-to-hip ratio, WHR	0.76	0.73-0.80	0.76	0.73-0.80	0.76	0.73-0.80
	Total breast volume, cm3	763b	548-1104	756.15	546-1101	762.55	557-1101
	Start age for ever users of OC	17b	16-18	17	16-18	17	16-18
	Ever use of OC, yes	0.921933		0.917355		0.917355
	Current use of OC, yes	0.386617		0.376033		0.376033
	Start age for ever smokers	16b	14-18	15	14-18	15	14-18
	Never smokers	0.585821		0.578512		0.572052
	Former smokers	0.186567		0.18595		0.196507
	Current smokers	0.227612		0.235537		0.231441
	a) Missing data on 1 woman
	b) Missing data on 2 women
